# Supplementary material for: A comprehensive molecular profiling approach reveals metabolic alterations that steer bone tissue regeneration
Source: Commun Biol. 2023 Mar 27;6:327. doi: 10.1038/s42003-023-04652-1 (PMC10042875; doi:10.1038/s42003-023-04652-1)
Supplement: Supplementary file 4 — Dataset 1 [file 42003_2023_4652_MOESM4_ESM.xlsx]

## Sheet: Figure 1b
Age	MeasNo	BV	BV/TV	Tb.Th
young	105	26.24	0.72	0.26
young	113	18.97	0.62	0.2
young	115	30.34	0.72	0.25
young	124	22.37	0.65	0.2
young	126	14.2	0.53	0.22
young	130	15.7	0.67	0.18
young	155	36.67	0.54	0.17
young	157	26.42	0.69	0.25
young	364	11.8	0.32	0.11
aged	2232	34.34	0.44	0.11
aged	2296	52.32	0.43	0.13
aged	2304	3.24	0.28	0.1
aged	2308	29.95	0.28	0.09
aged	2712	17.88	0.44	0.16
aged	2715	20	0.45	0.17
aged	2722	6.11	0.23	0.1
aged	2724	12.26	0.42	0.2
aged	2726	15.01	0.4	0.18
aged	2230	9.07	0.35	0.14
