# Supplementary material for: A comprehensive molecular profiling approach reveals metabolic alterations that steer bone tissue regeneration
Source: Commun Biol. 2023 Mar 27;6:327. doi: 10.1038/s42003-023-04652-1 (PMC10042875; doi:10.1038/s42003-023-04652-1)
Supplement: Supplementary file 5 — Dataset 2 [file 42003_2023_4652_MOESM5_ESM.xlsx]

## Sheet: Figure 2d
Mineralized tissue
d3 young	d3 aged	d7 young	d7 aged	d14 young	d14 aged
0.0608436	0.014034	0.0309023	0.0986043	0.0508274	0.147738
0.0268282	0.0190143	0.0600322	0.0476582	0.0431371	0.109572
0.0467351	0.115562	0.148229	0.0513219	0.348966	0.0447642
0.0270812	0.058207	0.0394359	0.0921433	0.454456	0.0920269
0.0710043		0.095215	0.0223704	0.374454	0.0561092
		0.0390304	0.0595057	0.21715	0.146646
Blood clot
d3 young	d3 aged	d7 young	d7 aged	d14 young	d14 aged
0.775755	10.4799	9.06073	28.7279	0	0
17.0964	8.41029	7.83116	31.2284	0	0
13.0759	14.3244	0.184373	0.374363	0	0
0.445259	44.5377	0.852653	0	0	0
0.0740012		0.389757	24.1573	0	0
		11.7639	14.1009	0	0.020887

## Sheet: Figure 2e
Col1a2
d3 young	d3 aged	d7 young	d7 aged	d14 young	d14 aged
1	0.0616058	4.83102	0.276899	1.87995	0.899626
1	0.389009	1.76191	0.576347	1.63069	1.34158
1	0.156618	1.26961	0.459362	0.566369	1.83459
1		2.02169	0.734142	2.05422	1.00145
			0.850848		1.54546
					2.39037
Spp1
d3 young	d3 aged	d7 young	d7 aged	d14 young	d14 aged
1	0.115858	4.41612	0.225104	6.53838	1.1678
1	1.08104	1.26169	1.4335	2.92601	1.88369
1	1.34066	2.23934	1.2267	2.43335	2.58813
1		3.55123	1.47004	5.95649	0.997135
			2.8613		2.33928
					2.62421
