# Supplementary material for: A comprehensive molecular profiling approach reveals metabolic alterations that steer bone tissue regeneration
Source: Commun Biol. 2023 Mar 27;6:327. doi: 10.1038/s42003-023-04652-1 (PMC10042875; doi:10.1038/s42003-023-04652-1)
Supplement: Supplementary file 6 — Dataset 3 [file 42003_2023_4652_MOESM6_ESM.xlsx]

## Sheet: Figure 3a
	d3
Amino acid metabolism	3
Carbohydrate (sugar) metabolism	5
Cell contraction und calcium signalling	12
ECM, adhesion, migration	13
	d7
Amino acid metabolism	4
Carbohydrate (sugar) metabolism	4
Protein processing/breakdown	13
ECM, adhesion, migration	17
	d14
Oxidative metabolism	95
Cell contraction und calcium signalling	27
Fatty acid metabolism	13
KEGG ID	KEGG pathway	Gene symbol	Category	Time point
5410	Hypertrophic cardiomyopathy (HCM)	Cacna1s, Cacna2d1,Tnnc1, Ttn, Des, Lama2, Tpm2	Muscle cell contraction; Ca2+	Day 3
500	Starch and sucrose metabolism	Pygm, Agl, Gys1, Ugp2, Hk2	Sugar metabolism
5414	Dilated cardiomyopathy	Cacna1s, Cacna2d1, Tnnc1, Ttn, Des, Lama2, Tpm2	Muscle cell contraction; Ca2+
5412	Arrhythmogenic right ventricular cardiomyopathy (ARVC)	Cacna1s, Actn3, Cacna2d1, Des, Lama2	Muscle cell contraction; Ca2+
5146	Amoebiasis	Hspb1, Actn3, Lamc1, Serpinb6, Col3a1, C8b, Lama2	ECM, adhesion, migration
4260	Cardiac muscle contraction	Cacna1s, Cacna2d1, Tnnc1, Uqcrh, Tpm2, LOC685322	Muscle cell contraction; Ca2+
4020	Calcium signalling pathway	Cacna1s, Tnnc1, Camk2a, Atp2a3, Tnnc2	Muscle cell contraction; Ca2
250	Alanine, aspartate and glutamate metabolism	Adssl1, Nit2, Aldh5a1	Amino acid metabolism
4530	Tight junction	Actn3, Mylpf, Cttn, Myh1, Myh3	ECM, adhesion, migration
5144	Malaria	Lrp1, Thbs4	ECM, adhesion, migration
5323	Rheumatoid arthritis	Acp5,Atp6v1e1,Ctsk, Atp6v1h	Protein break down	Day 7
51	Fructose and mannose metabolism	Pmm2, Pfkp, Gmppb, Hk2	Sugar metabolism
310	Lysine degradation	Aldh7a1, Plod1, Plod3	Protein break down
5160	Hepatitis C	Stat2, Stat3, Ppp2r2a	ECM adhesion
4530	Tight junction	Myh8, Cttn, Myh1, Myh3, Myh10, Ppp2r2a	ECM adhesion
330	Arginine and proline metabolism	P4ha1, Aldh7a1, P4ha2, Ckb	Amino acid metabolism
4142	Lysosome	Igf2r, Ppt1, Arsb, Clta, Atp6v1h, Hexa, Acp5, Ap1g1, Ctsk	Protein break down
4510	Focal adhesion	Tnc, Flnb, Pak2, Vasp, Tln2, Spp1, Ilk, Col5a1, Col11a1	ECM, adhesion
531	Glycosaminoglycan degradation	Hexa, Arsb	Protein break down
190	Oxidative phosphorylation	Ndufb8, Atp5i, Uqcrc1, LOC685322, Ndufa7, Ndufa9, Ndufa11, Ndufs2, Atp5a1, Ndufb10, Ndufa8, Ndufb5, Atp5l, Atp5h, Ndufs7, Cox5b, Ndufs3, Ndufa10, Atp5b, Ndufv1, Ndufa6, Uqcrb, Ndufs1, Cox4i1, Atp5j, Atp5o, Cyc1, Cox7a2, Uqcrfs1, Ndufb9, Cox5a, Ndufb7, Ndufv3, Uqcrq, LOC683884, Uqcrh, Ndufv2, Ndufa4	Oxidative metabolism	Day 14
4260	Cardiac muscle contraction	Uqcrb, Atp2a2, Uqcrc1, Myl3, Tpm2, LOC685322, Atp1a2, Cox4i1, Tnnc1, Cyc1, Uqcrfs1, Cox7a2, Cox5a, Cox5b, Myl2, Uqcrq, Uqcrh	Muscle cell contraction, Ca2+
650	Butanoate metabolism	Bdh1, Acads, Acat1, Hadha, Echs1, Hadh, Pdhb, Oxct1	Fatty acid metabolism
71	Fatty acid metabolism	Acadm, Acads, Acaa2, Acat1, Hadha, Echs1, Acsl1, Cpt1b, Acadvl, Hadh	Fatty acid metabolsim
1100	Metabolic pathways	Ndufb8, Atp5i, Asns, Ldhb, Ugp2, Acads, Tkt, Ndufa7, Spr, Ndufa11, Ndufs2, Atp5a1, Ndufb10, Ndufa8, Dhfr, Sucla2, Atp5h, Acaa2, Ndufs7, Gclm, Idh3B, Hadha, Atp5b, Rpe, Fh, Dbt, Ndufa6, Acsl1, Pdhx, Idh3g, Cmbl, Ndufs1, Cox4i1, Plcg2, Atp5o, Nnt, Uqcrfs1, Acadm, Urod, Ndufb9, Cox5a, Uqcrh, LOC683884, Uqcrq, Ndufv3, Ndufv2, Ndufa4, Ivd, Bdh1, Uqcrc1, Pgp, Cpox, Acat1, LOC685322, Rpia, Ctps, Echs1, …	Oxidative metabolism
4020	Calcium signalling pathway	Atp2a2, Atp2a1, Tnnc2, Phka1, Vdac3, Camk2g, Slc25a4, Tnnc1, Plcg2, Camk2a, Phkg1, Atp2a3	Muscle cell contraction, Ca2+

## Sheet: Figure 3b
	d3
ECM, ECMR, adhesion	6
Heme & folate metabolism	8
Cell cyle	6
Lysosome	7
Immune response	14
	d7
Cell cyle	3
Heme & folate metabolism	3
ECM, ECMR, adhesion	10
Immune response	12
	d14
Lysosome	15
ECM, ECMR, adhesion	19
Immune response	24
KEGG ID	KEGG pathway	Gene symbol	Category	Time point
3030	DNA replication	Mcm4, Mcm5, Mcm6, Mcm7, Mcm3, Mcm2	Cell cycle	Day 3
4640	Hematopoietic cell lineage	Itgb3, Anpep, Itga2b, Tfrc, Gp1ba, Cd9	Immune cell process
860	Porphyrin and chlorophyll metabolism	Urod, Blvrb, Fth1, Fech, Alad, Cpox	Heme& folate metabolism
4110	Cell cycle	Mcm4, Mcm5, Mcm6, Mcm7, Mcm3, Mcm2	Cell cycle
4380	Osteoclast differentation	Itgb3, Ppp3ca, Syk, Ncf1, Sirpa, Cybb	Immune cell process
5310	Asthma	Prg2, Epx	Immune cell process
4512	ECM-receptor interaction	Itgb3,Itga2b,Fn1,Gp1ba, Thb1s,Vwf	ECM and ECM receptor interaction
790	Folate biosynthesis	Dhfr, Spr	Heme& folate metabolism
4142	Lysosome	Napsa, Ctsg, Cltb, Ap3b1, Ap1g1, Ctsz, Arsb	Lysosomal activity
4662	B cell receptor signalling pathway	Ppp3ca, Rac2, Syk	Immune cell process
4610	Complement and coagulation cascades	C6, Fga, C4bpa, F12, C1qc, C8g, Serping1, Vwf	Immune& complement processes	Day 7
5322	Systemic lupus erythematosus	C6, Ctsg, Elane, C1qc, C8g	Immune& complement processes
3030	DNA replication	Mcm6, Mcm7, Mcm2	Cell cycle
5416	Viral myocarditis	Sgcg, RT1-EC2, Myh4, Rac2	ECM and ECM receptor interaction
860	Porphyrin and chlorophyll	Blvrb, Fth1, Hmox1	Heme& folate metabolism
4512	ECM-receptor interaction	Itga2b, Lamb2, Vwf, Comp	ECM and ECM receptor interaction
5020	Prion diseases	C6, C1qc, C8g	Immune& complement processes
5222	Small cell lung cancer	Itga2b, Lamb2	ECM and ECM receptor interaction
4060	Cytokine-cytokine receptor interaction	Lifr, Pf4	Immune& complement processes
5144	Malaria	Loc287167, comp	Immune& complement processes
4142	Lysosome	M6pr, Ctsa, Ctsd, Ppt1, Lamp2, Gm2a, Ctss, Lgmn, Igf2r, Hexa, Acp5, Ctsk, Arsb, Lipa, Asah1	Lysosomal activity	Day 14
5146	Amoebiasis	Col5a2, Col1a2, Itgam, Lama2, Lama4, C8g, Lamc1, C8b, Itgb2, C8a, Fn1, Col1a1	ECM, adhesion
4512	ECM-receptor interaction	Col5a2, Col1a2, Lama2, Lama4, Comp, Lamc1, Itgav, Fn1, Col1a1, Hspg2, Thbs2	ECM, adhesion
5222	Small cell lung cancer	Lama2, Itgav, Akt1, Lama4, Fn1, Lamc1	ECM, adhesion
4610	Complement and coagulation cascades	Cfd, F2, C8g, C8b, F12, C8a, Serping1, Cfi, C6, Plg	Immune cell process
4145	Phagosome	M6pr, Itgam, Lamp2, Mrc1, Ctss, Atp6v1c1, Comp, Itgb2, Itgav, Atp6v1a, Mrc2, Thbs2	Immune cell process
5144	Malaria	Itgb2, Comp, Lrp1, Thbs2	ECM, adhesion
5323	Rheumatoid arthritis	Itgb2, Atp6v1a, Atp6v1c1, Acp5, Ctsk	Immune cell process
4514	Cell adhesion molecules (CAM)	Itgb2, Itgam, Glg1, Itgav	ECM, adhesion
5150	Staphylococcus aureus infection	Itgb2, Itgam, Cfi, Cfd, Plg	Immune cell process
