# Supplementary material for: A comprehensive molecular profiling approach reveals metabolic alterations that steer bone tissue regeneration
Source: Commun Biol. 2023 Mar 27;6:327. doi: 10.1038/s42003-023-04652-1 (PMC10042875; doi:10.1038/s42003-023-04652-1)
Supplement: Supplementary file 7 — Dataset 4 [file 42003_2023_4652_MOESM7_ESM.xlsx]

## Sheet: Figure 4a
	control				d14 aged				d7 aged				d3 aged				d14 young				d7 young				d3 young
Anpep						1.8065	1.13196	0.942398	1.14056						1.51106		0.436705				0.77298				0.620688			0.505406
Blvrb	2.51688	1.67613			0.119803	0.621506	0.812431	0.350085	0.917164	0.67103	1.02891	0.530061	2.74404	1.87372	1.72689		0.26161	0.146078	0.490484	1.27733	0.373136	0.582895	0.249576		1.20882	1.08804	0.458012	1.20096
C4						0.659523			0.950931	1.06468	0.457436		1.20049	1.13813	0.803189						0.341382	0.419847			1.29198	1.37069	0.868413	1.66907
C6					0.439489	1.31073	0.213946		0.856237	0.549936	0.68889	0.292941	4.50828	0.703573	1.05567					0.223627	0.177253	0.717636	0.141595		1.63678	1.54504	0.941856	1.15203
C8g	0.15936				0.573922	0.738843	0.507948	0.374257	0.841225	0.820855	0.562429		2.2327	1.64245	1.15029		0.161777		0.393016	0.321969	0.413783	0.513999	0.388286		2.54192	1.23982	1.53468	1.59714
Cdf	0.349118				1.24554	3.46405	0.91561	0.633424	1.184	0.722046	0.902807		1.34309	1.13299	0.76662		0.472187		0.51909		1.12869	0.986655	0.51568		1.11985		0.850389	1.19475
Cfi					0.526158	1.02591	0.587095	0.487965	1.57489	1.03558	0.956959	0.0942718	1.66639	1.52895	0.987583		0.264809	0.234136	0.342427	0.360229	0.754991	0.746488	0.725873		2.00898	1.12705	1.44443	2.12873
Ctsa	0.845938	0.891649			1.71105	1.90851	1.2864	1.10006	1.24179	0.9778	1.02215	0.989385	1.10178	1.24565	0.777763		0.489605	0.522049	1.01404	1.27761	1.03288	1.02372	1.05615		0.864984	1.40939	0.512186	0.836728
Ctsd	0.518622	0.434947			1.44859	2.73108	1.08878	0.915054	1.25654	1.08731	1.27812	1.7614	0.804274	0.768993	0.634629		0.767257	0.520949	1.05133	0.511164	1.15851	1.62078	1.37669		0.695899	1.28242	0.768006	0.99296
Ctsg	1.40884	1.25064			0.0543229		0.317104		1.41793	0.896192	0.593993	0.430578	2.95055	1.81491	2.23537				0.211945	0.836554	0.0436691	0.120578	0.236962		1.38127	0.540436	0.623812	0.883535
Fga	0.191513	0.154993			0.355817	0.270298	0.176283	0.15897	0.697059	0.785115	0.52795	0.342159	2.03998	1.95597	3.269		0.128621	0.118139	0.162733	0.265517	0.38627	0.282985	0.412455		3.29284	1.96198	1.50879	1.35456
Fgg	0.149233	0.127377			0.403517	0.269003	0.179827	0.158829	0.850904	0.834862	0.585016	0.459768	2.12054	1.93122	3.40258		0.176082	0.14294	0.173755	0.240584	0.488556	0.366709	0.44871		2.55297	1.80107	1.77799	1.54947
Gm2a	1.37197	1.10755			1.4028	2.21349	0.969646	0.435407	1.18719	1.08688	1.23447	1.5491	1.1708	0.69486	1.08017		0.314608	0.509147	0.660849	0.817285	1.3052	1.27045	1.17067		0.603337	0.892195	0.503007	0.828917
Hba1	1.35653	0.991946			0.285067	0.663059	0.610263	0.364978	1.18627	1.03452	1.49771	0.483	3.12474	1.77409	1.63069		0.654242	0.373238	0.367342	0.847235	0.63366	0.453733	0.370662		1.29281	1.10657	1.15482	1.08657
Hmox1	0.998929	0.52347			0.31235	0.506749	0.246676		0.566366	0.988331	0.684379		1.85895	1.82542	1.47602				0.189793	0.553203	0.43241	0.189175	0.624517		1.66669	1.96814	1.11853	1.80186
Lamp1	0.920025	1.15733			1.58573	0.617551	0.974172	0.89947	1.13447	1.04357	1.15179	1.31107	1.31176	1.13447	1.09158		0.648528		0.959282		0.909711	0.772982	1.13494			1.02164	0.64457	0.663218
Lamp2	0.861137	0.790787			1.53807	1.23877		1.06287	0.951416	1.72832	0.869281	1.03758	1.21775	1.1789	1.00819		0.619417			0.552507	1.53063		1.26646		0.743038			0.821718
Lifr		0.491418			0.878796	2.17266	0.735519	0.500386	1.10507	0.863571	1.13327	0.754954	2.96699	1.16343	1.36226			1.09279	0.148147	0.640117	0.317922	0.210856	0.583395		0.866879	1.09622	1.70087	1.24697
Ncf4	1.20463	1.1375				1.10096			0.805408	0.881581			1.23436	1.28264	1.44755						0.636012	0.472674	0.75581		0.743246	1.17371	0.93506	0.930291
Scarb2	1.00691				1.26151	1.12416	1.31598	1.29623	0.992785	1.42382			1.09945		0.64233		0.896532		1.10382	1.08987			0.870988		0.849217			0.564932
Thbs2	0.617876				0.310545	4.2673	0.674579	0.984798	1.42023	0.703279	0.801012						0.218807		0.590697	0.242318	2.31055	0.408881	1.20436					0.244758
Vasp	2.76633	1.15498				0.851721		0.928091		0.552436	0.692752	0.72165	1.46539	0.870641	1.19988			0.504105	0.574217	0.892502	0.706537		1.4174		0.763959			0.909287
Aldh7a1	0.2806				1.3395	1.7246	1.0301	1.2289	1.0164	1.5224	0.8654	0.8145	0.6707	0.7424			0.8446	0.8639	1.1533	0.8851	2.071	1.7078	1.5836		0.4527	0.7092	0.7702	0.8417
Aldh5a1					1.6374	0.3602	0.9953	0.9027	1.0203		0.8735	0.7033	0.4973				2.0394	1.3928	1.1378	0.7759	0.4426	0.636	0.8011		0.745
Aldoa	0.6837	0.5907			1.7207	0.7618	0.9192	1.2072	0.8403	0.4929	0.8069	1.4504	0.4814	1.0944	0.5468		1.5933	2.0261	1.5154	0.9813	0.7801	0.9478	0.659		0.889	0.7134	1.3852	1.1465
Acat	0.7595	1.0197			0.9997	0.8479	0.9268	0.9989	0.6623	0.767	1.2282	0.7228	1.0633	0.6773	1.3888		1.9132	1.5773	1.0423	0.8712	0.6628	0.8034	0.6768		0.7549	0.494	1.1972	0.934
Acads	0.1341	1.1233			1.0177	0.6133	0.7657	0.7574	0.2379	0.6569	1.6781	0.6081	0.8862				2.7489	2.5208	0.8048		0.7903	0.7661	0.7767		0.4782		1.2997	0.5507
Acsl1	0.6551	1.5019			0.9176	0.358	1.6428	0.8478	0.3773	0.5692	1.1936	0.3789	0.5416	0.3422	1.1028		2.9382	1.6526	1.6088	1.568	0.4827	0.5048	0.5171		0.6387	0.2457	1.0715	0.5807
Cpt1b		0.8636			0.8163	0.1636	0.6576	0.6377	0.5157	0.9905	0.5411				0.5158		3.7696	2.0736	1.0011	0.3733	0.4735		0.3928		0.4092		1.2468
Cox5b	0.7551	0.985			0.741	0.8485	0.765	0.7508	0.8792	0.8522	1.0815	0.6521	0.8142	0.7126	1.13		1.9924	1.5282	1.0054	0.665	0.7839	0.8536	0.9196		0.957	0.9514	1.0782	1.1168
Got1	0.5762	0.8674			1.4411	0.7566	1.1287	1.08	0.6612	0.6633	1.2675	1.2785	0.3177	0.7453	0.7239		2.08	1.6732	1.6367	0.9017	0.9354	1.2083	0.7935		0.6641	0.6253	0.9788	0.8301
Gpt	0.6224	0.7859			1.4456	0.2305	1.1424	1.1701	0.6033	0.8453	0.8907	1.1214		0.7111	0.6085		1.7184	2.1474	1.6007	1.245	0.8658	1.0297			0.7414	0.647	1.1576	0.8155
Hk2		0.2621			0.8251	0.3914	0.5962	0.772	0.3204	0.5118	1.0225	1.1104		0.4255	0.688		1.7664	1.4918	1.459	0.4818	0.9743	0.7051	1.6701		1.7658	0.7218	1.689	1.0648
Idh1	0.7842	0.6724			1.0445	1.9063	1.4221	1.3133	1.2149	1.3763	1.0247	0.7964	0.9434	0.746	0.6754		0.8287	0.7965	1.1444	1.1466	1.4686	1.3656	1.7141		0.6184	1.0259	0.6504	0.763
Idh2	0.4414	1.4151			0.8713	0.9107	1.2736	1.2681	0.5617	0.9588	1.3118	0.6534	0.5229	0.593	0.9493		2.3329	1.4897	0.9532	1.0631	0.7128	0.7246	0.8245		0.7191	0.47	1.2619	0.6488
Idh3g	1.0735	0.6643			1.3558	0.6893	1.16	0.828	0.6455	0.6196	0.8669	0.3565	0.8835	0.6847	0.5718		2.1835	1.6424	1.4687	1.2144	0.6224	0.5276	0.6759		1.046	0.9221	1.1463	1.1289
Atp5i	0.8257	1.1355			0.9663	0.6004	1.0929	1.2298	0.6964	0.8759	0.6137	0.7963	0.4352	0.7023	0.9929		1.921	1.8419	1.7254	1.123		0.6887	1.0978		0.7053		0.9675	0.6059
Ldha	1.1291	0.7716			1.2088	0.5207	0.9547	1.3504	0.978	0.9132	0.6184	1.8531	0.4774	0.8825	0.5283		1.4203	1.63	1.7147	1.0623	0.9833	0.8407	1.0927		0.9991	0.874	1.0143	0.7315
Ldhb	0.3585	1.8056			0.3284	0.933	1.2524	1.1462	0.3164	0.7976	1.8198	0.1047	0.1042	0.3144	1.6124		3.1255	1.0289	0.7126	0.688	0.6974	1.1765	0.6923		0.4668	0.1392	1.2886	0.5402
Mdh1	0.8751	1.2337			1.0593	0.8233	1.1279	1.0085	0.7938	0.7977	1.2471	0.8727	0.3741	0.7372	1.1038		1.8286	1.5651	1.2127	0.9517	0.8368	0.944	0.871		0.7872	0.4986	1.1078	0.6944
Cs	0.6533	1.0146			1.0204	0.8621	1.3554	1.2173	0.5511	0.7076	1.1875	0.7806	0.6842	0.6678	0.7211		2.1133	1.511	1.411	1.1401	1.0303	0.8046	0.8427		0.9041	0.5753	1.1364	0.6624
Pfkm	0.9541	0.6918			1.7183	0.605	0.864	1.175	0.78	0.6701	0.6482	1.7264	0.5569	1.0987	0.4449		1.6504	2.391	1.7504	0.703	0.7877	0.6778	0.7027		0.9184	0.7199	1.2487	0.9055
Pkm	0.9598	0.3542			1.9418	0.655	0.93397	1.4077	0.8452	0.4869	0.522	1.7706	0.4472	1.2573	0.3673		2.0473	2.4979	1.669	0.5932	0.9089	1.0488	0.6263		0.6855	0.7649	1.3657	0.6918
Phdb	0.6255	1.0561			0.8965	0.6478	1.0507	0.9504	0.7495	0.6695	1.2849	0.9222	0.6055	0.7776	0.8862		1.9901	1.9423	1.3836	0.9229	0.9691	0.907	0.8887		0.7315	0.6906	1.1547	0.8165
Oxct1	0.5482	0.7282			0.9312	1.1201	1.638	1.1285	0.7029	0.7776	1.3133	0.3831	0.4283	0.4687	0.8194		2.5382	2.3605	1.505	0.98	1.1654	1.0773	0.8608		0.5955	0.1315	0.834	0.6415
Pmm2						1.2538		0.9117	1.1087	0.7425	0.7805	1.025		0.7779	0.7303		0.8911		1.0569		1.6835	1.4391	1.2391				0.7863	0.8433
Ndufa2		1.135			1.0391	0.6469	1.1045	0.7899	0.7347	1.1231	1.4214	1.0279	0.5832		1.115		1.711	1.44	1.0324	0.9828	1.0129	0.9705	1.0736		0.4956	0.7283	0.9972	0.6891
Ndufb9		0.7823			1.4794	0.5494	0.9935	0.9988	0.4053	0.6478	1.1224	0.5501			0.5595		2.2903	1.8138	1.9351	0.6605	0.7041	1.0663	0.7299		0.3805	0.6286	1.4211	0.8246
Uqcrfs1	0.5537	1.1265			0.8934	0.5257	1.0402	0.871	0.6079	0.661	1.3161	0.7237	0.6313	0.9221	0.9166		2.0335	1.9343	1.4147	1.063	0.9572	0.9911	0.7611		1.0299	0.7015	0.815	0.6995

## Sheet: Figure 4b
Ctsg
d3 young	d3 aged	d7 young	d7 aged	d14 young	d14 aged
1	25.3304	3.62322	1.24129	214.676	59.9205
1	10.2585	1.11065	1.55734	87.5945	63.1417
1	16.1878	1.12843	2.56603	163.265	5.59372
1		2.7306	2.8903	95.1678	3.57655
			2.93757		75.2405
					38.5703
TNF-alpha
d3 young	d3 aged	d7 young	d7 aged	d14 young	d14 aged
1	79.2832	3.04444	0.34346	0.154526	0.34346
1	24.2067	1.33701	0.405899	0.0652019	0.405899
1	14.6405	0.88064	0.463742	0.242153	0.463742
1		1.17753	0.186564	0.144268	0.186564
			0.404051		0.404051
			0.383463		0.383463
Nos2
d3 young	d3 aged	d7 young	d7 aged	d14 young	d14 aged
1	1.60042	0.13449	0.0192002	0.00593632	0.00748908
1	3.03908	0.614317	0.142158	0.388649	0.00554693
1	1.56057	0.365769	0.132547	0.583224	0.0067433
1		0.623174	0.130833	0.0104778
			0.158758
Il-10
d3 young	d3 aged	d7 young	d7 aged	d14 young	d14 aged
1	0.222628	0.756999	0.0873607	1.02771	1.56028
1	0.431137	0.800176	0.256963	0.129131	1.43432
1	0.20125	1.06638	0.582688	0.67987	2.80969
1		1.9657	0.419836	0.810827	1.45251
			0.451367		1.19128
					1.06462
Hk2
d3 young	d3 aged	d7 young	d7 aged	d14 young	d14 aged
1	0.140514	1.70519	0.251602	0.00421345	0.00980112
1	0.308986	0.708506	0.769249	0.0032321	0.00451791
1	0.253303	0.792771	0.651979	0.00749479	0.0115338
1		0.858027	0.535257	0.00383266	0.00697448
			0.368959		0.00950165
					0.00762232
Sdhb
d3 young	d3 aged	d7 young	d7 aged	d14 young	d14 aged
1	0.326725	2.27406	0.430784	0.54614	0.564659
1	0.903489	1.20192	0.594737	0.393978	0.407664
1	0.378581	1.87112	0.794694	1.00633	1.17147
1		1.31783	1.1111	0.627087	0.602151
			0.733236		0.651248
					1.22761
