# Supplementary material for: A comprehensive molecular profiling approach reveals metabolic alterations that steer bone tissue regeneration
Source: Commun Biol. 2023 Mar 27;6:327. doi: 10.1038/s42003-023-04652-1 (PMC10042875; doi:10.1038/s42003-023-04652-1)
Supplement: Supplementary file 8 — Dataset 5 [file 42003_2023_4652_MOESM8_ESM.xlsx]

## Sheet: Figure 5a
	d3 young				d7 young				d14 young				d3 aged				d7 aged					d14 aged				control
Glucose	0.82169	0.540627	0.835435	1.51147	1.45171	1.50434	0.453587	1.16075	0.828167	0.890806	0.747429	2.06409	1.84856	0.350905	0.413231		3.06577	1.55991	0.548161	0.961852	0.553137	1.43547	1.24603	0.868474	0.933665	0.07292	0.345938	0.209429
3PG	0.707616	0.644136	1.19783	0.29114	1.1589	1.72413	1.38043	1.90906	1.39099	1.13365	0.850123	2.36483		0.533102			0.839513	1.39221	0.81968	0.708591		1.39947	0.628265	0.151341	0.308509	0.693653		0.693653
Lactate	0.873245	0.604159	1.05438	0.847991	0.964181	1.52936	1.81699	1.44326	0.547797	0.793028	1.04824	0.892893	1.07196	1.11868	0.887249		1.09145	1.29582	1.09266	0.768061	0.748135	0.999302	1.09445	0.315541	1.10638	0.370677	0.421728	0.396203
Pyruvate	1.07422	0.886835	2.88455	0.586555	1.64973	0.729465	1.17419	0.845182	0.844453	1.32895	1.33841	1.82912	0.746136	0.944176	0.616355		1.56515	1.60591	0.474721	0.658974	0.55495	1.10074	0.658787	0.200093	0.488032	0.269428	0.733473	0.50145
Citrate	0.687237	0.813393	1.13762	0.653125	0.920351	1.57586	1.4263	1.68518	0.734222	1.16736	0.950923	2.06067	0.357088	0.788322	0.390044		0.800069	2.04389	1.03322	0.922027	2.01876	0.977219	1.00428	0.482279	0.677344	0.120963	0.626545	0.373754
a-KG	0.818173	0.757745	0.883322	0.57585	0.329319	0.376904			1.00875	0.748851	0.967648	0.936267						0.227634	0.306206			0.933804	0.413339	0.608867	0.243487			#DIV/0!
Succinate	0.818173	0.757745	0.883322	0.57585	1.23621	3.43804	2.06116	2.09547	0.798251	0.981188	1.54908	0.882041	0.461771	0.849562	0.602054		0.321203	1.07009	0.717439	0.70715	0.955033	1.89067	1.15562	0.415665	1.07704	0.177935	0.271798	0.224866
Fumarate	1.06426	0.699398	1.66125	0.319009	0.91938	0.810822	1.98605	1.29656	0.890697	1.1684	1.34307	0.873628	0.627333	0.665891	0.588641		1.653	2.84097	0.645376	0.947426	0.596125	1.75226	1.20884	0.285542	0.55643	0.0823759	0.59613	0.339253
Malate	0.304237	0.346044	0.727724	0.233096	0.897462	0.510256	0.841424	0.982823	0.787018	1.0578	0.987153	1.00568	0.112312	0.390081	0.26032		0.820802	1.61888	0.598978	0.561367	0.471277	1.55443	1.21994	0.29621	0.89468	0.12552	0.984098	0.554809
Glutamate	1.22539	0.433161	1.50192	0.927616	0.908536	2.32447	2.47769	0.63496	0.63851	1.63329	0.935911	2.37568	0.171181	0.60446	0.481823		0.839769	2.39547	0.822348	0.518205	1.13303	1.07501	0.577131	0.131202	0.608542	0.23257	0.367391	0.29998
