# Supplementary material for: A comprehensive molecular profiling approach reveals metabolic alterations that steer bone tissue regeneration
Source: Commun Biol. 2023 Mar 27;6:327. doi: 10.1038/s42003-023-04652-1 (PMC10042875; doi:10.1038/s42003-023-04652-1)
Supplement: Supplementary file 9 — Dataset 6 [file 42003_2023_4652_MOESM9_ESM.xlsx]

## Sheet: Figure 6a
	d3 young	d3 aged	d7 young	d7 aged	d14 young	d14 aged	control
Glucose	0.82169	1.84856	1.45171	3.06577	0.828167	1.43547	0.209429
	0.540627	0.350905	1.50434	1.55991	0.890806	1.24603
	0.835435	0.413231	0.453587	0.548161	0.747429	0.868474
	1.51147		1.16075	0.961852	2.06409	0.933665
				0.553137
				0.553137
Pyruvate	d3 young	d3 aged	d7 young	d7 aged	d14 young	d14 aged	control
	1.07422	0.746136	1.64973	1.56515	0.844453	1.10074	0.50145
	0.886835	0.944176	0.729465	1.60591	1.32895	0.658787
	2.88455	0.616355	1.17419	0.474721	1.33841	0.200093
	0.586555		0.845182	0.658974	1.82912	0.488032
				0.55495
Lactate	d3 young	d3 aged	d7 young	d7 aged	d14 young	d14 aged	control
	0.873245	1.07196	0.964181	1.09145	0.547797	0.999302	0.396203
	0.604159	1.11868	1.52936	1.29582	0.793028	1.09445
	1.05438	0.887249	1.81699	1.09266	1.04824	0.315541
	0.847991		1.44326	0.768061	0.892893	1.10638
				0.748135
Citrate	d3 young	d3 aged	d7 young	d7 aged	d14 young	d14 aged	control
	0.687237	0.357088	0.920351	0.800069	0.734222	0.977219	0.373754
	0.813393	0.788322	1.57586	2.04389	1.16736	1.00428
	1.13762	0.390044	1.4263	1.03322	0.950923	0.482279
	0.653125		1.68518	0.922027	2.06067	0.677344
				2.01876
a-Ketoglutarate			d7 young	d7 aged	d14 young	d14 aged	control
			0.329319		1.00875	0.933804	N.a.
			0.376904		0.748851	0.413339
				0.227634	0.967648	0.608867
				0.306206	0.936267	0.243487
Glutamate	d3 young	d3 aged	d7 young	d7 aged	d14 young	d14 aged	control
	1.22539	0.171181	0.908536	0.839769	0.63851	1.07501	0.29998
	0.433161	0.60446	2.32447	2.39547	1.63329	0.577131
	1.50192	0.481823	2.47769	0.822348	0.935911	0.131202
	0.927616		0.63496	0.518205	2.37568	0.608542
				1.13303
Succinate	d3 young	d3 aged	d7 young	d7 aged	d14 young	d14 aged	control
	0.818173	0.461771	1.23621	0.321203	0.798251	1.89067	0.224866
	0.757745	0.849562	3.43804	1.07009	0.981188	1.15562
	0.883322	0.602054	2.06116	0.717439	1.54908	0.415665
	0.57585		2.09547	0.70715	0.882041	1.07705
				0.955033
Fumarate	d3 young	d3 aged	d7 young	d7 aged	d14 young	d14 aged	control
	1.06426	0.627333	0.91938	1.653	0.890697	1.75226	0.339253
	0.699398	0.665891	0.810822	2.84097	1.1684	1.20884
	1.66125	0.588641	1.98605	0.645376	1.34307	0.285542
	0.319009		1.29656	0.947426	0.873628	0.55643
				0.596125
Malate	d3 young	d3 aged	d7 young	d7 aged	d14 young	d14 aged	control
	0.304237	0.112312	0.510256	0.820802	0.787018	1.55443	0.554809
	0.346044	0.390081	0.841424	1.61888	1.0578	1.21994
	0.727724	0.26032	0.982823	0.598978	0.987153	0.29621
	0.233096		0.823494	0.561367	1.00568	0.89468
				0.471277

## Sheet: Figure 6b
d3 young	d3 aged	d7 young	d7 aged	d14 young	d14 aged
0.679181	1.00058	2.06913	0.569186	0.297059	0.124033
0.833284	2.08874	4.85937	0.390959	0.221164	0.316704
1.27802	0.482945	1.03153	0.188035	0.402519	0
1.38256		2.03031	0.520061	0.396977	0.101352
					0.432235
