# Supplementary material for: A comprehensive molecular profiling approach reveals metabolic alterations that steer bone tissue regeneration
Source: Commun Biol. 2023 Mar 27;6:327. doi: 10.1038/s42003-023-04652-1 (PMC10042875; doi:10.1038/s42003-023-04652-1)
Supplement: Supplementary file 10 — Dataset 7 [file 42003_2023_4652_MOESM10_ESM.xlsx]

## Sheet: Figure 7a
d0	M1	M1 50	M1 500	M2	M2 50	M2 500
1	16.8693	254.975	1.12425	59.4887	13.6319	9.08736
1	59.8801	426.175	10.7549	26.5284	0.689033	6.6947
1	13.8249	23.8804	129.861	11.8755	2.48443	2.21288
		14.0711			2.16744	2.12368
					2.29323
					1.80515

## Sheet: Figure 7b
d0	M1	M1 50	M1 500	M2	M2 50	M2 500
0.018	0.114449	0.134729	0.106224	0.0715514	0.0903365	0.110991
0.0181869	0.126972	0.129308	0.109589	0.0696822	0.0861308	0.107252
	0.0371589	0.236037	0.156785	0.0429533	0.128841	0.119682
	0.0371589	0.223607	0.156879	0.0476262	0.136878	0.118841

## Sheet: Figure 7c
stim	50yM Suc
1	1.29068
1	1.23482
1	1.14771
1	1.172

## Sheet: Figure 7d
	Control	Control	Control	Control	Control	Control	Control	Control	Control	Control	Control	Control	50yM Suc	50yM Suc	50yM Suc	50yM Suc	50yM Suc	50yM Suc	50yM Suc	50yM Suc	50yM Suc	50yM Suc	50yM Suc	50yM Suc	500yM Suc	500yM Suc	500yM Suc	500yM Suc	500yM Suc	500yM Suc	500yM Suc	500yM Suc	500yM Suc	500yM Suc	500yM Suc	500yM Suc
GF+/FCS+	54863092	66470602	37655296	52159398	43161893	52340850	49685594	67062749	47513712	55031038			77485425	57278992	73597458	51690368	68007662	76519818	89544310	88595994	74623713	64885030	72829978	58236097	98848069	18045498	70327834	68404601	49553725	75940791	55975379	73388356	58801378	81444698	32540812	29155074
GF-/FCS+	32979655	41416216	22236840	25350207	8911383	6837670	7463091	12690402					39659696	42419249	34114502	30447638	39711615	55494292	26876168	45909840					31177507	30610475	20798508	54103574	23209882	16478235	15994030	16904068
GF-/FCS-	26175080	31864838	27973415	20930767	26708763	30001997	20064332	25389018					17467065	45556693	17279772	28031861	36532349	39964730	27055311	37406428					36664355	72025863	31697828	43773624	25661824	24161936	15896478	20801443

## Sheet: Figure 7f
Donor 1
Control	50 yM	500 yM
34.9682	47.6653	45.0666
29.9578	45.3362	49.8388
32.8462	45.0099	37.5792
Donor 2
Control	50 yM	500 yM
23.0378	52.8901	35.6698
11.349	27.1635	31.931
15.2088	26.9689	38.7708
	37.8818	36.8892
		31.9806
Donor 3
Control	50 yM	500 yM
48.4698	64.3789	65.1417
50.5532	57.2107	61.8884
51.484	64.5958	53.6145
	74.4571	71.5413

## Sheet: Figure 7h
	control	control	control	control	control	control	control	control	control	control	50 yM Suc	50 yM Suc	50 yM Suc	50 yM Suc	50 yM Suc	50 yM Suc	50 yM Suc	50 yM Suc	50 yM Suc	50 yM Suc	500 yM Suc	500 yM Suc	500 yM Suc	500 yM Suc	500 yM Suc	500 yM Suc	500 yM Suc	500 yM Suc	500 yM Suc	500 yM Suc
0	0										0										0
3	1.5954	0.0362661	-9.53639	-0.957882	-0.226885	-2.28765	-5.28309	2.27028	-4.79856		9.6364	2.57604	10.4541	4.5582	2.66681	7.35105	-1.92408	8.58177	-3.80936		-10.076	2.16026	-0.12433	0.599977	1.29718	-0.897898	-3.9775	0.648534	-0.666292	-1.50108
6	4.19186	0.726528	-2.51119	2.7987	-4.70449	-17.9827	-4.82368	1.46902	-5.32266		8.53028	2.49818	10.3712	9.28221	3.64919	4.44016	3.37274	10.8188	1.79927		-1.57193	6.5807	2.96357	1.23437	2.17402	-0.895752	-0.0814689	5.18941	2.91199	3.68926
9	9.89748	5.93439	-7.75767	6.91223	2.3002	-9.74636	3.22935	3.31634	-5.32266		15.1212	11.4017	19.5162	13.6416	5.97498	10.9129	9.98929	17.5027	6.29751		15.7824	17.6539	9.6761	9.68623	5.50194	1.78263	5.43821	9.59377	12.9916	1.76536
12	12.7218	10.1005	8.22146	17.3554	1.91287	8.78845	6.09376	5.51978	4.96419		12.7218	10.1005	8.22146	17.3554	12.7256	13.6675	14.0368	21.9767	13.2696		15.7824	25.0501	20.7982	12.3606	7.34362	7.32321	16.315	15.7733	15.3127	12.3467
15	20.1612	22.054	21.9882	21.112	4.06301	-1.96609	15.2411	22.613	6.64652		41.288	32.773	40.2089	43.3448	13.9568	14.6114	17.1868	20.4718	19.4686		19.0006	27.0387	25.7966	22.0812	11.3026	12.6668	22.0373	26.3228	22.5768	17.8647
18	29.6843	33.0992	27.1302	33.0016	9.44915	-1.12069	12.9172	21.2109	11.8038		51.197	37.7227	48.5422	55.6771	21.0869	17.1691	27.8508	20.4718	19.4686		30.9756	28.9271	31.5014	37.4249	15.1095	15.1802	26.4205	35.9849	36.1594	28.816
21	37.441	40.9955	33.6174	42.8812	18.0573	17.3873	25.3479	29.9578	19.8842		59.5909	43.7777	53.7609	66.3848	27.8012	21.0923	46.2575	31.9956	34.5094		49.0315	46.5379	54.439	61.0149	29.1961	26.4427	25.5274	42.0961	49.8388	32.833
24	48.4698	47.4943	50.5532	51.484	22.1593	19.1233	34.9682	29.9578	32.8462		48.4698	67.4943	50.5532	51.484	39.9295	32.5227	47.6653	45.3362	45.0099		65.1417	61.8884	53.6145	71.5413	37.2203	34.4101	31.9806	45.0666	49.8388	37.5792
