# Supplementary material for: A comprehensive molecular profiling approach reveals metabolic alterations that steer bone tissue regeneration
Source: Commun Biol. 2023 Mar 27;6:327. doi: 10.1038/s42003-023-04652-1 (PMC10042875; doi:10.1038/s42003-023-04652-1)
Supplement: Supplementary file 11 — Dataset 8 [file 42003_2023_4652_MOESM11_ESM.xlsx]

## Sheet: Figure 8a
Donor 1								Donor 2									Donor 3
d0	d7 EM	d7 EM 50	d7 EM 500	d7 OM	d7 OM 50	d7 OM 500		d0	d7 EM	d7 EM 50	d7 EM 500	d7 OM	d7 OM 50	d7 OM 500			d0	d7 EM	d7 EM 50	d7 EM 500	d7 OM	d7 OM 50	d7 OM 500
2.76021	9.41818	11.354	12.89	18.0073	20.7346	20.6779		1.00788	1.16058	1.12767	1.39423	8.1948	11.762	10.0492			1.0528	1.47184	1.60594	1.37064	10.6295	12.943	12.3827
2.99715	8.55433	9.63949	12.2952	19.0366	22.0872	19.8083		0.980568	1.20994	1.14741	1.26095	11.2043	12.7625	8.88477			1.03141	1.73346	1.62404	1.55246	12.5933	13.1207	13.5995
3.00374	9.7991	10.672	12.3388	19.7161	22.1983	22.7955		1.03684	1.08489	0.905536	1.20171	9.69873	12.6852	10.6416			1.10134	1.75568	1.6117	1.4052	11.4876	13.5592	15.166
3.11727								1.10398	1.3498	1.00262	1.40246	7.02654	10.7814	9.99161			1.03799
2.91406								1.04606	1.13425	1.03717	1.16387	12.0402	9.65759	8.97474			1.54067
2.9988								1.07633									1.22557
3.2862								1.04573									1.05308
2.70866								1.11846									1.20363
3.0254								1.08719									1.17484
2.3697								1.14511									1.0794
3.20804								1.04869									0.891002
2.67657								1.18822									0.915683
3.16691																	1.20117
2.76295																	1.15509
3.14223																	0.908279
2.62474																	1.06295
3.10191																	0.988082
2.837																	0.99055

## Sheet: Figure 8b
Donor 1
d18 EM	d18 EM 50	d18 EM 500	d18 OM	d18 OM 50	d18 OM 500
0.0135167	0.0209167	0.00651667	2.40582	2.94552	2.82542
0.00851667	0.0210167	0.00541667	2.35762	3.08332	3.07572
0.00681666	0.0194167	0.00701666	2.31502	2.50652	2.97692
Donor 2
d18 EM	d18 EM 50	d18 EM 500	d18 OM	d18 OM 50	d18 OM 500
0.00121667	0.00341667	0.00591666	1.63692	2.13012	2.48692
0.00361667	0.00411667	0.00721667	1.75382	1.98842	2.05852
0.00141667	0.00261666	0.00271667	1.85582	2.16462	2.07462
Donor 3
d18 EM	d18 EM 50	d18 EM 500	d18 OM	d18 OM 50	d18 OM 500
0.0035	0.00405	0.00365	0.2541	0.29705	1.28765
0.0031	0.00375	0.00305	0.3084	0.34775	1.19895
0.0088	0.00425	0.00045	0.1997	0.69035	1.13205

## Sheet: Figure 8c
Donor 1
d18 EM	d18 EM 50	d18 EM 500	d18 OM	d18 OM 50	d18 OM 500
2243	2929.67	2575.67	4184	4393.67	4371.67
2253	2296.67	2137.67	3976	4220.67	4378.67
2122	2336.67	2129.67	3833	4334.67	4410.67
Donor 2
d18 EM	d18 EM 50	d18 EM 500	d18 OM	d18 OM 50	d18 OM 500
1972.33	1911	1867	4674.33	4647	4984
2018.33	2089	2020	4825.33	4784	5073
2244.33	1984	1933	4455.33	4797	4710
Donor 3
d18 EM	d18 EM 50	d18 EM 500	d18 OM	d18 OM 50	d18 OM 500
1349	1495	1469	6836	4953	4624
1557	1949	1690	4062	4498	4627
1619	1723	1477	3944	4242	4480
