# Supplementary material for: A comprehensive molecular profiling approach reveals metabolic alterations that steer bone tissue regeneration
Source: Commun Biol. 2023 Mar 27;6:327. doi: 10.1038/s42003-023-04652-1 (PMC10042875; doi:10.1038/s42003-023-04652-1)
Supplement: Supplementary file 12 — Dataset 9 [file 42003_2023_4652_MOESM12_ESM.xlsx]

## Sheet: Figure 9a
Donor 1
d18 EM	d18 EM IL1b	d18 EM IL1b+50	d18 EM IL1b+500	d18 OM	d18 OM IL1b	d18 OM IL1b+50	d18 OM IL1b+500
0.00746667	0.0321667	0.0145667	0.0313667	0.963467	1.11877	0.916667	1.13667
0.00926667	0.0154667	0.0501667	0.0206667	0.881467	1.09027	0.985167	1.04637
0.0103667	0.0121667	0.0171667	0.0408667	0.433267	0.839967	1.08217	1.17817
0.00966667	0.0131667	0.0293667	0.0132667	0.447867	1.00437	1.06347	1.33667
0.0106667	0.0130667	0.0172667	0.0255667	0.262567	0.927367	1.02347	0.970467
Donor 2
d18 EM	d18 EM IL1b	d18 EM IL1b+50	d18 EM IL1b+500	d18 OM	d18 OM IL1b	d18 OM IL1b+50	d18 OM IL1b+500
0.0068	0.0089	0.0071	0.0095	0.4332	0.8345	1.0842	1.2079
0.0127	0.0102	0.0082	0.0074	0.4797	0.68	1.2901	1.3816
0.0167	0.015	0.0082	0.0153	0.4263	0.6719	1.1099	1.4526
0.0073	0.0101	0.0232	0.008	0.3645	0.9856	1.1529	1.1308
0.0083	0.0107	0.0116	0.0097	0.4116	0.9221	1.0605	1.0159
Donor 3
d18 EM	d18 EM IL1b	d18 EM IL1b+50	d18 EM IL1b+500	d18 OM	d18 OM IL1b	d18 OM IL1b+50	d18 OM IL1b+500
0.0101667	0.0272667	0.0129667	0.0127667	0.654367	0.838067	0.982867	1.20377
0.00526667	0.00776666	0.00366667	0.00636667	0.712367	0.888867	1.21527	0.964967
0.0102667	0.00646667	0.00976667	0.0276667	0.686567	0.931967	0.982267	0.967467
0.00666666	0.00426667	0.00566667	0.00816667	0.610367	0.919367	1.33147	1.07747
0.0218667	0.00736667	0.00336667	0.00696667	0.760067	0.947067	1.08557	1.02997

## Sheet: Figure 9b
Donor 1
d18 EM	d18 EM IL1b	d18 EM IL1b+50	d18 EM IL1b+500	d18 OM	d18 OM IL1b	d18 OM IL1b+50	d18 OM IL1b+500
2302.33	2395.33	2512.33	1918.33	2147.33	4121.33	4199.33	3992.33
2395.33	2433.33	2272.33	2467.33	4290.33	4778.33	4383.33	4499.33
2512.33	2662.33	2561.33	2589.33	4191.33	4645.33	4343.33	4550.33
1918.33	2472.33	2483.33	2625.33	4498.33	3973.33	4199.33	4397.33
2147.33	2712.33	2705.33	2799.33	4699.33	4466.33	3905.33	4062.33
Donor 2
d18 EM	d18 EM IL1b	d18 EM IL1b+50	d18 EM IL1b+500	d18 OM	d18 OM IL1b	d18 OM IL1b+50	d18 OM IL1b+500
1915.33	1932.33	1882.33	2141.33	4308.33	5218.33	5183.33	3692.33
1773.33	2234.33	2092.33	1982.33	4520.33	5961.33	4333.33	4389.33
1760.33	2226.33	2202.33	2007.33	4400.33	5404.33	4628.33	5224.33
1644.33	2163.33	2098.33	2201.33	4715.33	4209.33	4327.33	4487.33
1712.33	1946.33	2006.33	1981.33	3995.33	3889.33	4146.33	4406.33
Donor 3
d18 EM	d18 EM IL1b	d18 EM IL1b+50	d18 EM IL1b+500	d18 OM	d18 OM IL1b	d18 OM IL1b+50	d18 OM IL1b+500
1939.5	1452.5	1160.5	1210.5	1779.5	2052.5	2324.5	2180.5
1223.5	1318.5	1510.5	1413.5	1676.5	1705.5	2509.5	1956.5
1427.5	1145.5	1535.5	1313.5	1655.5	2219.5	1709.5	2040.5
1358.5	1511.5	1312.5	1312.5	1566.5	1909.5	2369.5	2309.5
1383.5	995.5	1490.5	1337.5	1994.5	2013.5	2144.5	2430
