# Supplementary material for: A comprehensive molecular profiling approach reveals metabolic alterations that steer bone tissue regeneration
Source: Commun Biol. 2023 Mar 27;6:327. doi: 10.1038/s42003-023-04652-1 (PMC10042875; doi:10.1038/s42003-023-04652-1)
Supplement: Supplementary file 13 — Dataset 10 [file 42003_2023_4652_MOESM13_ESM.xlsx]

## Sheet: Figure 10a
EM control	EM M1	EM M1 50	EM M1 500	EM M2	EM M2 50	EM M2 500	OM control	OM M1	OM M1 50	OM M1 500	OM M2	OM M2 50	OM M2 500
							0.255867	0.0821667	0.0431333	0.0963333	0.288967	0.396533	0.314233
0.0122667	0.0797667	0.192533	0.203133	0.0454667	0.152633	0.0874333	0.233867	0.131067	0.0818333	0.0523333	0.268067	0.242833	0.264133
0.0464667	0.0746667	0.189333	0.207133	0.0883667	0.210833	0.0788333	0.168067	0.162467	0.0638333	0.0869333	0.407967	0.357433	0.293033
0.00906667	0.0680667	0.169333	0.147733	0.0256667	0.172833	0.124333	0.187967	0.172467	0.0672333	0.0849333	0.406467	0.352633	0.278033
0.00906667	0.0802667	0.157533	0.178233	0.0225667	0.188933	0.0714333	0.0749667	0.157467	0.0826333	0.0723333	0.414167	0.304333	0.306533
0.0327667	0.0641667	0.0589333	0.0238333	0.0527667	0.315333	0.0914333	0.549767	0.134067	0.161933	0.133533	0.487167	0.850433	0.833333
0.0605667	0.0551667	0.0586333	0.0390333	0.0400667	0.318133	0.0773333	0.469067	0.150767	0.114733	0.0883333	0.536967	0.752733	0.838233
0.0397667	0.0658667	0.0408333	0.0171333	0.0406667	0.394933	0.0915333	0.306367	0.117367	0.160133	0.122233	0.532667	0.684833	0.779733
0.0869667	0.178767	0.0688333	0.0514333	0.0340667	0.354733	0.0800333	0.323167	0.102967	0.112833	0.0930333	0.372067	0.845333	0.797733
0.0944667	0.0493667	0.0372333	0.0631333	0.0259667	0.347933	0.106033	0.575767	0.133667	0.173533	0.165833	0.577067	0.794133	0.827533
0.0771333	0.2355	0.348467	0.218567	0.332	0.416267	0.301567	0.0632333	0.3186	0.0275667	0.0160667	0.8326	0.935967	1.04937
0.0559333	0.2569	0.355167	0.241367	0.3153	0.531567	0.303767	0.0472333	0.0647	0.0151667	0.0145667	0.8378	1.00617	1.23857
0.0562333	0.2477	0.329967	0.269367	0.3089	0.448467	0.363367	0.0879333	0.1061	0.0355667	0.302467	1.0267	0.967467	1.24417
0.0605333	0.19	0.338067	0.205967	0.2421	0.443267	0.300967	0.0721333	0.1634	0.0284667	0.0977667	0.9665	0.955867	0.975967
0.0772333	0.2618	0.345267	0.222967	0.3419	0.465467	0.351967	0.0664333	0.0202	0.0163667	0.00716667	0.8048	0.628067	1.04157
