# Supplementary material for: A comprehensive molecular profiling approach reveals metabolic alterations that steer bone tissue regeneration
Source: Commun Biol. 2023 Mar 27;6:327. doi: 10.1038/s42003-023-04652-1 (PMC10042875; doi:10.1038/s42003-023-04652-1)
Supplement: Supplementary file 14 — Dataset 11 [file 42003_2023_4652_MOESM14_ESM.xlsx]

## Sheet: Figure S1
UQCRFS1
d3 young	d3 aged	d7 young	d7 aged	d14 young	d14 aged
1.02988	0.631339	0.957176	0.607906	2.03554	0.893397
0.701452	0.922075	0.991149	0.661047	1.93426	0.525733
0.815009	0.916629	0.761103	1.31607	1.41471	1.04017
0.699481			0.723708	1.06302	0.870993
SDHB
d3 young	d3 aged	d7 young	d7 aged	d14 young	d14 aged
0.21959	0.385485	0.726565	0.583155	2.55464	1.389
0.544073	0.443047	1.148	0.725932	2.55661	1.14655
1.17291	0.575943	0.938678	1.03245	1.25669	0.882074
0.832168			1.07988	1.22693	1.73201
HK2
d3 young	d3 aged	d7 young	d7 aged	d14 young	d14 aged
1.76579		0.974282	0.320369	1.76637	0.825092
0.72176		0.705099	0.511773	1.49182	0.391359
1.68895	0.425543	1.67013	1.02254	1.45898	0.59616
1.0648	0.687957		1.11038	1.48181	0.771984
BLVRB
d3 young	d3 aged	d7 young	d7 aged	d14 young	d14 aged
1.20882	2.74404	0.373136	0.917164	0.26161	0.119804
1.08804	1.87372	0.582895	0.67103	0.146078	0.621507
0.458012	1.72689	0.249576	1.02891	0.490484	0.812431
1.20096			0.530061	1.27733	0.350085
NDUFB3
d3 young	d3 aged	d7 young	d7 aged	d14 young	d14 aged
0.38051		0.704091	0.405319	2.29029	0.54944
0.62864		1.06631	0.647768	1.8138	0.993545
1.4211		0.729923	1.12244	1.93508	0.99881
0.824577	0.559472		0.550084	0.660533
CTSG
d3 young	d3 aged	d7 young	d7 aged	d14 young	d14 aged
1.38127	2.95055	0.043669	1.41793		0.054323
0.540436	1.81491	0.120578	0.896192
0.623812	2.23537	0.236962	0.593993	0.211945	0.317104
0.883535			0.430578	0.836554
