# Supplementary material for: A comprehensive molecular profiling approach reveals metabolic alterations that steer bone tissue regeneration
Source: Commun Biol. 2023 Mar 27;6:327. doi: 10.1038/s42003-023-04652-1 (PMC10042875; doi:10.1038/s42003-023-04652-1)
Supplement: Supplementary file 15 — Dataset 12 [file 42003_2023_4652_MOESM15_ESM.xlsx]

## Sheet: Figure S2
d3 young	d3 aged	d7 young	d7 aged	d14 young	d14 aged
0.711952	0.553498	0.981587	0.621254	2.3011	1.43192
0.762535	0.654994	0.893207	0.778874	1.56785	0.905257
1.11525	0.754195	0.788179	1.23959	1.48805	1.14106
0.76022			0.869015	0.996834	1.17281
