# Supplementary material for: A comprehensive molecular profiling approach reveals metabolic alterations that steer bone tissue regeneration
Source: Commun Biol. 2023 Mar 27;6:327. doi: 10.1038/s42003-023-04652-1 (PMC10042875; doi:10.1038/s42003-023-04652-1)
Supplement: Supplementary file 16 — Dataset 13 [file 42003_2023_4652_MOESM16_ESM.xlsx]

## Sheet: Figure S3
d3 young	d3 aged	d7 young	d7 aged
1.12992	1.22747	0.742453	0.611884
0.736937	0.828085	2.04676	0.715881
2.02449	0.79941	0.797418	0.692305
0.75856		0.884951	0.709932
			0.717324
