# Supplementary material for: A comprehensive molecular profiling approach reveals metabolic alterations that steer bone tissue regeneration
Source: Commun Biol. 2023 Mar 27;6:327. doi: 10.1038/s42003-023-04652-1 (PMC10042875; doi:10.1038/s42003-023-04652-1)
Supplement: Supplementary file 17 — Dataset 14 [file 42003_2023_4652_MOESM17_ESM.xlsx]

## Sheet: Figure S4a
CD68
d0	M1	M2
1	40.3642	26.68
	12.4906	19.8802
	17.9111	21.7467
CD40
d0	M1	M2
1	126.445	45.0326
	122.96	35.6768
	76.2858	37.2041
TNF-alpha
d0	M1	M2
1	7.11747	0.298154
	1.67359	0.129144
	2.16628	0.531663
CD163
d0	M1	M2
1	10.8805	142.197
	57.5595	247.513
	66.557	129.96
TGF-beta
d0	M1	M2
1	1.13682	98.4207
	28.5507	115.282
	5.5941	55.7903
CD206
d0	M1	M2
1	39.5582	138.12
	19.6253	64.9789
	14.577	108.186
