# Supplementary material for: A comprehensive molecular profiling approach reveals metabolic alterations that steer bone tissue regeneration
Source: Commun Biol. 2023 Mar 27;6:327. doi: 10.1038/s42003-023-04652-1 (PMC10042875; doi:10.1038/s42003-023-04652-1)
Supplement: Supplementary file 18 — Dataset 15 [file 42003_2023_4652_MOESM18_ESM.xlsx]

## Sheet: Figure S5a
d0	d7 EM	d7 EM 0,1	d7 EM 10	d7 OM	d7 OM 0,1	d7 OM 10
2.33679	6.23235	11.0705	6.36536	25.2988	11.5049	12.6024
2.31951	6.81895	10.228	6.12924	25.6583	11.7797	11.3963
2.33596	6.64124	11.2515	6.51098	24.9664	12.7505	12.2848
2.4133	8.40432	12.7307	8.22305	22.8068	20.9348	18.3013
2.46184	8.47343	12.4576	7.33122	23.7587	19.2647	19.5461
2.35406	8.59848	11.9376	8.07661	22.2613	18.7991	19.6835
1.95971
1.98604
1.90541
2.18925
2.17033
2.20077
2.02635
1.95642
1.99015
1.91693
1.97945
1.94901
3.5758
3.7387
4.16075
3.62269
3.75186
3.8909
2.90007
2.99386
3.13126
3.05392
2.82356
3.18473
3.06215
3.19625
2.98564
3.18556
3.26701
3.38877
