# Supplementary material for: A comprehensive molecular profiling approach reveals metabolic alterations that steer bone tissue regeneration
Source: Commun Biol. 2023 Mar 27;6:327. doi: 10.1038/s42003-023-04652-1 (PMC10042875; doi:10.1038/s42003-023-04652-1)
Supplement: Supplementary file 19 — Dataset 16 [file 42003_2023_4652_MOESM19_ESM.xlsx]

## Sheet: Supplementary Data 16
Supplementary Data 16. Proteins and associated KEGG pathways downregulated in compromised healing
KEGG ID	KEGG pathway	Gene symbol	Category	Time point
5410	Hypertrophic cardiomyopathy (HCM)	Cacna1s, Cacna2d1,Tnnc1, Ttn, Des, Lama2, Tpm2	Muscle cell contraction; Ca2+	Day 3
500	Starch and sucrose metabolism	Pygm, Agl, Gys1, Ugp2, Hk2	Sugar metabolism
5414	Dilated cardiomyopathy	Cacna1s, Cacna2d1, Tnnc1, Ttn, Des, Lama2, Tpm2	Muscle cell contraction; Ca2+
5412	Arrhythmogenic right ventricular cardiomyopathy (ARVC)	Cacna1s, Actn3, Cacna2d1, Des, Lama2	Muscle cell contraction; Ca2+
5146	Amoebiasis	Hspb1, Actn3, Lamc1, Serpinb6, Col3a1, C8b, Lama2	ECM, adhesion, migration
4260	Cardiac muscle contraction	Cacna1s, Cacna2d1, Tnnc1, Uqcrh, Tpm2, LOC685322	Muscle cell contraction; Ca2+
4020	Calcium signalling pathway	Cacna1s, Tnnc1, Camk2a, Atp2a3, Tnnc2	Muscle cell contraction; Ca2
250	Alanine, aspartate and glutamate metabolism	Adssl1, Nit2, Aldh5a1	Amino acid metabolism
4530	Tight junction	Actn3, Mylpf, Cttn, Myh1, Myh3	ECM, adhesion, migration
5144	Malaria	Lrp1, Thbs4	ECM, adhesion, migration
5323	Rheumatoid arthritis	Acp5,Atp6v1e1,Ctsk, Atp6v1h	Protein break down	Day 7
51	Fructose and mannose metabolism	Pmm2, Pfkp, Gmppb, Hk2	Sugar metabolism
310	Lysine degradation	Aldh7a1, Plod1, Plod3	Protein break down
5160	Hepatitis C	Stat2, Stat3, Ppp2r2a	ECM adhesion
4530	Tight junction	Myh8, Cttn, Myh1, Myh3, Myh10, Ppp2r2a	ECM adhesion
330	Arginine and proline metabolism	P4ha1, Aldh7a1, P4ha2, Ckb	Amino acid metabolism
4142	Lysosome	Igf2r, Ppt1, Arsb, Clta, Atp6v1h, Hexa, Acp5, Ap1g1, Ctsk	Protein break down
4510	Focal adhesion	Tnc, Flnb, Pak2, Vasp, Tln2, Spp1, Ilk, Col5a1, Col11a1	ECM, adhesion
531	Glycosaminoglycan degradation	Hexa, Arsb	Protein break down
190	Oxidative phosphorylation	Ndufb8, Atp5i, Uqcrc1, LOC685322, Ndufa7, Ndufa9, Ndufa11, Ndufs2, Atp5a1, Ndufb10, Ndufa8, Ndufb5, Atp5l, Atp5h, Ndufs7, Cox5b, Ndufs3, Ndufa10, Atp5b, Ndufv1, Ndufa6, Uqcrb, Ndufs1, Cox4i1, Atp5j, Atp5o, Cyc1, Cox7a2, Uqcrfs1, Ndufb9, Cox5a, Ndufb7, Ndufv3, Uqcrq, LOC683884, Uqcrh, Ndufv2, Ndufa4	Oxidative metabolism	Day 14
4260	Cardiac muscle contraction	Uqcrb, Atp2a2, Uqcrc1, Myl3, Tpm2, LOC685322, Atp1a2, Cox4i1, Tnnc1, Cyc1, Uqcrfs1, Cox7a2, Cox5a, Cox5b, Myl2, Uqcrq, Uqcrh	Muscle cell contraction, Ca2+
650	Butanoate metabolism	Bdh1, Acads, Acat1, Hadha, Echs1, Hadh, Pdhb, Oxct1	Fatty acid metabolism
71	Fatty acid metabolism	Acadm, Acads, Acaa2, Acat1, Hadha, Echs1, Acsl1, Cpt1b, Acadvl, Hadh	Fatty acid metabolsim
1100	Metabolic pathways	Ndufb8, Atp5i, Asns, Ldhb, Ugp2, Acads, Tkt, Ndufa7, Spr, Ndufa11, Ndufs2, Atp5a1, Ndufb10, Ndufa8, Dhfr, Sucla2, Atp5h, Acaa2, Ndufs7, Gclm, Idh3B, Hadha, Atp5b, Rpe, Fh, Dbt, Ndufa6, Acsl1, Pdhx, Idh3g, Cmbl, Ndufs1, Cox4i1, Plcg2, Atp5o, Nnt, Uqcrfs1, Acadm, Urod, Ndufb9, Cox5a, Uqcrh, LOC683884, Uqcrq, Ndufv3, Ndufv2, Ndufa4, Ivd, Bdh1, Uqcrc1, Pgp, Cpox, Acat1, LOC685322, Rpia, Ctps, Echs1, …	Oxidative metabolism
4020	Calcium signalling pathway	Atp2a2, Atp2a1, Tnnc2, Phka1, Vdac3, Camk2g, Slc25a4, Tnnc1, Plcg2, Camk2a, Phkg1, Atp2a3	Muscle cell contraction, Ca2+
