# Supplementary material for: A comprehensive molecular profiling approach reveals metabolic alterations that steer bone tissue regeneration
Source: Commun Biol. 2023 Mar 27;6:327. doi: 10.1038/s42003-023-04652-1 (PMC10042875; doi:10.1038/s42003-023-04652-1)
Supplement: Supplementary file 20 — Dataset 17 [file 42003_2023_4652_MOESM20_ESM.xlsx]

## Sheet: Supplementary Data 17
Supplementary Data 17. Proteins and associated KEGG pathways upregulated in compromised healing.
KEGG ID	KEGG pathway	Gene symbol	Category	Time point
3030	DNA replication	Mcm4, Mcm5, Mcm6, Mcm7, Mcm3, Mcm2	Cell cycle	Day 3
4640	Hematopoietic cell lineage	Itgb3, Anpep, Itga2b, Tfrc, Gp1ba, Cd9	Immune cell process
860	Porphyrin and chlorophyll metabolism	Urod, Blvrb, Fth1, Fech, Alad, Cpox	Heme& folate metabolism
4110	Cell cycle	Mcm4, Mcm5, Mcm6, Mcm7, Mcm3, Mcm2	Cell cycle
4380	Osteoclast differentation	Itgb3, Ppp3ca, Syk, Ncf1, Sirpa, Cybb	Immune cell process
5310	Asthma	Prg2, Epx	Immune cell process
4512	ECM-receptor interaction	Itgb3,Itga2b,Fn1,Gp1ba, Thb1s,Vwf	ECM and ECM receptor interaction
790	Folate biosynthesis	Dhfr, Spr	Heme& folate metabolism
4142	Lysosome	Napsa, Ctsg, Cltb, Ap3b1, Ap1g1, Ctsz, Arsb	Lysosomal activity
4662	B cell receptor signalling pathway	Ppp3ca, Rac2, Syk	Immune cell process
4610	Complement and coagulation cascades	C6, Fga, C4bpa, F12, C1qc, C8g, Serping1, Vwf	Immune& complement processes	Day 7
5322	Systemic lupus erythematosus	C6, Ctsg, Elane, C1qc, C8g	Immune& complement processes
3030	DNA replication	Mcm6, Mcm7, Mcm2	Cell cycle
5416	Viral myocarditis	Sgcg, RT1-EC2, Myh4, Rac2	ECM and ECM receptor interaction
860	Porphyrin and chlorophyll	Blvrb, Fth1, Hmox1	Heme& folate metabolism
4512	ECM-receptor interaction	Itga2b, Lamb2, Vwf, Comp	ECM and ECM receptor interaction
5020	Prion diseases	C6, C1qc, C8g	Immune& complement processes
5222	Small cell lung cancer	Itga2b, Lamb2	ECM and ECM receptor interaction
4060	Cytokine-cytokine receptor interaction	Lifr, Pf4	Immune& complement processes
5144	Malaria	Loc287167, comp	Immune& complement processes
4142	Lysosome	M6pr, Ctsa, Ctsd, Ppt1, Lamp2, Gm2a, Ctss, Lgmn, Igf2r, Hexa, Acp5, Ctsk, Arsb, Lipa, Asah1	Lysosomal activity	Day 14
5146	Amoebiasis	Col5a2, Col1a2, Itgam, Lama2, Lama4, C8g, Lamc1, C8b, Itgb2, C8a, Fn1, Col1a1	ECM, adhesion
4512	ECM-receptor interaction	Col5a2, Col1a2, Lama2, Lama4, Comp, Lamc1, Itgav, Fn1, Col1a1, Hspg2, Thbs2	ECM, adhesion
5222	Small cell lung cancer	Lama2, Itgav, Akt1, Lama4, Fn1, Lamc1	ECM, adhesion
4610	Complement and coagulation cascades	Cfd, F2, C8g, C8b, F12, C8a, Serping1, Cfi, C6, Plg	Immune cell process
4145	Phagosome	M6pr, Itgam, Lamp2, Mrc1, Ctss, Atp6v1c1, Comp, Itgb2, Itgav, Atp6v1a, Mrc2, Thbs2	Immune cell process
5144	Malaria	Itgb2, Comp, Lrp1, Thbs2	ECM, adhesion
5323	Rheumatoid arthritis	Itgb2, Atp6v1a, Atp6v1c1, Acp5, Ctsk	Immune cell process
4514	Cell adhesion molecules (CAM)	Itgb2, Itgam, Glg1, Itgav	ECM, adhesion
5150	Staphylococcus aureus infection	Itgb2, Itgam, Cfi, Cfd, Plg	Immune cell process
